# Supplementary material for: Self-Medication and Antimicrobial Resistance: A Survey of Students Studying Healthcare Programmes at a Tertiary Institution in Ghana
Source: Front Public Health. 2021 Oct 8;9:706290. doi: 10.3389/fpubh.2021.706290 (PMC8534052; doi:10.3389/fpubh.2021.706290)
Supplement: Supplementary file 2 [file Table_1.XLSX]

## Sheet: Sheet1
No.	Gender	Age	worked in hospital	family member	know about antibiotics	has doctor presribed	has healthworker prescribed	antibiotics without prescription	common antibiotics	source of antibiotics	check instructions	check expiry date	prior lab test	satisfied with results	self medication contributes to resistance	reason for self medication	cure bacterial infection	cure viral infection	heard of resistance	decrease efficacy	abuse of antibiotics	problem in Ghana	main cause leading to resistance	affects you and your family	provide more information	establish course on rational use	common cold	sore throat	congested nose with headache	skin wounds	diarrhea
1	Female	19	No	Yes	Yes	No	Yes	Yes	Amoxicillin	Commonly pharmacy counter	Yes, sometimes	No	No	Yes	TRUE	Other (Needed it Immediately)	Yes	Yes	Yes	Yes	Agree	Agree	Agree	Disagree	Agree	Agree	No	Yes	No	Yes	No
2	Male	18	No	Yes	Yes	Yes	Yes	Yes	Amoxicillin	Commonly pharmacy counter	Yes, sometimes	Yes	No	Yes	TRUE	It is convenient	Yes	No	Yes	No	Agree	Agree	Agree	Agree	Agree	Agree	Yes	Yes	Yes	Yes	No
3	Male	19	No	Yes	Yes	Yes	Yes	Yes	Other, Paracetamol	Commonly pharmacy counter	Never	No	No	Yes	FASLE	It is convenient	Yes	Yes	No	No	Agree	Agree	Disagree	Disagree	Agree	Agree	Yes	Yes	Yes	Yes	No
4	Female	18	No	Yes	Yes	Yes	Yes	No	Amoxicillin	Commonly pharmacy counter	Yes, sometimes	Yes	No	Yes	TRUE	Other (Appointment time was too far)	Yes	No	Yes	No	Agree	Agree	Agree	Agree	Agree	Agree	No	Yes	No	Yes	Yes
5	Male	20	No	No	Yes	Yes	Yes	No	Amoxicillin	Commonly pharmacy counter	Yes, sometimes	Sometimes	No	Yes	TRUE	Cost saving	Yes	No	Yes	Yes	Agree	Agree	Agree	Agree	Agree	Agree	Yes	Yes	Yes	Yes	Yes
6	Female	22	No	Yes	Yes	Yes	Yes	Yes	Amoxicillin	Commonly pharmacy counter	Yes, sometimes	Sometimes	No	Yes	TRUE	It is convenient	Yes	Yes	Yes	Yes	Agree	Agree	Agree	Agree	Agree	Agree	No	No	No	Yes	Yes
7	Female	20	Yes	Yes	Yes	Yes	Yes	No	Ciprofloxacin	Commonly pharmacy counter		Yes	Yes	Yes	FASLE	It is convenient	Yes	No	Yes	Yes	Agree	Agree	Agree	Agree	Agree	Agree	Yes	Yes	Yes	No	No
8	Male	34	No	Yes	No	No	No	No	None	None	Not applicable	Not applicable	Not applicable	No	FASLE	It is convenient	No	No	No	No	Agree	Disagree	Disagree	Agree	Disagree	Disagree	No	No	No	No	No
9	Female	18	No	Yes	Yes	Yes	Yes	Yes	Amoxicillin	Left over antibiotics from previous prescriptions	Yes, sometimes	Yes	No	Yes	FASLE	Other (during emergency)	Yes	Yes	No	Yes	Agree	Agree	Agree	Agree	Agree	Agree	Yes	Yes	Yes	Yes	Yes
10	Female	18	No	Yes	Yes	Yes	Yes	No	Amoxicillin	Commonly pharmacy counter	Yes, sometimes	Yes	No	Yes	TRUE	Other (emergency intervention	Yes	No	Yes	No	Agree	Agree	Agree	Agree	Agree	Agree	Yes	Yes	Yes	No	Yes
11	Female	18	No	Yes	Yes	Yes	Yes	Yes	Amoxicillin, Metronidazole	Commonly pharmacy counter	Yes, sometimes	No	No	Yes	TRUE	Not trusting doctor	No	No	Yes	No	Agree	Agree	Agree	Agree	Agree		Yes	Yes	Yes	Yes	No
12	Female	20	No	No	Yes	Yes	Yes	No	None	Commonly pharmacy counter	Yes, always	Yes	Not applicable		TRUE	None	Yes	No	Yes	Yes	Agree	Disagree	Disagree	Disagree	Agree	Agree	Yes	Yes	Yes	Yes	Yes
13	Female	18	No	Yes	Yes	Yes	No	No	Amoxicillin	Commonly pharmacy counter	Yes, always	Yes	No	Yes			No response	No response
14	Female	18	No	Yes	Yes	Yes	Yes	Yes	Amoxicillin	Commonly pharmacy counter		Yes	No	Yes	TRUE	other	Yes	No	Yes	No	Agree	Agree	Agree	Disagree	Agree	Agree	No	No	No	No	No
15	Male	17	No	No	Yes	Yes	Yes	No	Amoxicillin	Left over antibiotics from previous prescriptions	Yes, always	Yes	Yes	Yes	TRUE	It is convenient	Yes	Yes	Yes	Yes	Agree	Agree	Agree	Agree	Agree	Agree	Yes	Yes	Yes	Yes	Yes
16	Male	22	No	Yes	Yes	Yes	Yes	No	Amoxicllin	Commonly pharmacy counter	Yes, always	Sometimes	No	Yes	FASLE	Cost saving	Yes	No	No	No	Agree	Agree		Agree	Agree	Agree	No	No	No	Yes	Yes
17	Female	18	Yes	Yes	Yes	Yes	Yes	Yes	Other,( Augmentin, Amoxidav	Commonly pharmacy counter	Yes, always	Yes	Not applicable	Yes	TRUE	Not trusting doctor	Yes	Yes	No	Yes	Agree	Agree	Agree	Agree	Agree	Agree	No	Yes	Yes	No	No
18	Male	20	No	Yes	Yes	No	No	No	Amoxicillin, Metronidazole	Commonly pharmacy counter	Yes, always	Yes	No	Yes	TRUE	It is convenient	Yes	Yes	Yes	Yes	Agree	Agree	Agree	Disagree	Agree	Agree	Yes	Yes	Yes	Yes	Yes
19	Male	20	No	Yes	Yes	Yes	Yes	Yes	Amoxicillin	Commonly pharmacy counter	Yes, sometimes	Yes	No	No	TRUE	It is convenient	Yes	No	Yes	No	Agree	Agree	Disagree	Disagree	Agree	Disagree	Yes	Yes	Yes	Yes	No
20	Female	19	No	Yes	Yes	Yes	Yes	Yes	Ciprofloxacin	Commonly pharmacy counter	Yes,always	Yes	No	No	TRUE	It is convenient	Yes	No	Yes	Yes	Agree	Agree	Agree	Agree	Agree	Agree	No	Yes	No	No	No
21	Male	19	No	Yes	Yes	Yes	Yes	Yes	Amoxicillin,Ciprofloxacin	Commonly pharmacy counter	Yes, sometimes	No	No	Yes	TRUE	It is convenient	No response	No response			Disagree
22	Male	21	No	Yes	No	Yes	No	No	Amoxicillin	Commonly pharmacy counter	Yes, sometimes	Sometimes	No	Yes	TRUE	Cost saving	Yes	Yes	Yes	Yes	Agree	Agree	Agree	Agree	Agree	Agree	Yes	Yes	No	No	No
23	Female	18	No	Yes	Yes	Yes	Yes	Yes	Amoxicillin	Left over antibiotics from previous prescriptions	Yes, sometimes	Sometimes	No	No	TRUE	Cost saving	Yes	No	No	No	Agree	Agree	Agree	Agree	Agree	Agree	Yes	Yes	Yes	No	Yes
24	Male	20	No	Yes	Yes	Yes	Yes	No	Amoxicillin	Commonly pharmacy counter	Yes, always	Yes	No	No	FASLE	Cost saving	Yes	No	No	Yes	Agree	Agree	Agree	Agree	Agree	Agree	No	No	No	Yes	No
25	Female	18	No	Yes	Yes	Yes	Yes	Yes	Ciprofloxacin	Commonly pharmacy counter	Yes, sometimes	Yes	No	Yes	FASLE	Cost saving	No	No	Yes	Yes	Agree	Disagree	Agree	Disagree	Agree	Agree	Yes	No	Yes	No	No
26	Female	19	No	Yes	Yes	Yes	Yes	No	Amoxicillin	Commonly pharmacy counter	Yes, always	Yes	No	Yes	TRUE	Cost saving	Yes	Yes	Yes	Yes	Agree	Agree	Agree	Disagree	Agree	Agree	No	Yes	Yes	Yes	No
27	Female	19	No	Yes	Yes	Yes	Yes	Yes	metronidazole	Left over antibiotics from friends and family	Yes, sometimes	Yes	No	Yes	TRUE	It is convenient	No	No	Yes	Yes	Agree	Agree	Agree	Agree	Agree	Agree	Yes	Yes	Yes	No	Yes
28	Female	18	No	Yes	Yes	Yes	Yes	Yes	Amoxicillin	Commonly pharmacy counter	Yes, sometimes	No		Yes	FASLE	It is convenient	Yes	No	Yes	Yes	Agree	Disagree	Agree	Agree	Agree	Agree	Yes	Yes	No	No	No
29	Female	21	No	Yes	Yes	Yes	No	Yes	Amoxicillin	Commonly pharmacy counter	Yes, always	Yes	No	Yes	TRUE	Cost saving	Yes	No	Yes	Yes	Agree	Agree	Agree	Disagree	Agree	Agree	Yes	Yes	Yes	Yes	No
30	Female	19	No	Yes	Yes	Yes	Yes	Yes	Amoxicillin	Left over antibiotics from previous prescriptions	Yes, always	Sometimes	Yes	No	TRUE	Other (I was alone)	Yes	No	No	Yes	Agree	Agree	Agree	Disagree	Agree	Agree	No	No	No	Yes	No
31	Female	20	No	Yes	Yes	Yes	Yes	Yes	None	Commonly pharmacy counter	Yes, always	Yes	No	No	TRUE	It is convenient	Yes	Yes	Yes	Yes	Agree	Agree	Agree	Disagree			Yes	Yes	Yes	No	Yes
32	Female	19	No	Yes	Yes	No	No	Yes	None	None	Yes, sometimes	Yes	Yes	Yes	TRUE	It is convenient	Yes	No	No	No	Agree	Agree	Disagree	Agree	Agree	Agree	No	No	Yes	No	No
33	Female	25	No	Yes	Yes	Yes	Yes	Yes	metronidazole	Commonly pharmacy counter		Sometimes	No	Yes	FASLE	Cost saving	Yes	No	Yes	Yes	Agree	Agree	Agree	Agree	Agree	Agree	Yes	No	No	Yes	Yes
34	Female	19	No	Yes	Yes	Yes	Yes	Yes	Amoxicillin, Metronidazole	Commonly pharmacy counter	Yes, always	Sometimes	No	No	FASLE	Cost saving	Yes	No	Yes	Yes	Agree	Agree	Agree	Agree	Agree	Agree	No	No	No	Yes	Yes
35	Female	18	No	No	Yes	No	Yes	No	Amoxicillin	Commonly pharmacy counter	Yes, sometimes	Yes	No	Yes	TRUE		Yes	No	Yes	Yes	Agree	Agree	Agree	Disagree	Agree	Agree		No	No	No
36	Male	21	No	Yes	Yes	Yes	Yes	Yes	metronidazole	Commonly pharmacy counter	Yes, always	Yes	No	No	TRUE	Other (reapplying what was prescribed earlier	Yes	No	Yes	Yes	Agree	Agree	Agree	Agree	Agree	Agree	Yes	Yes	No	Yes	Yes
37	Male	19	No	No	Yes	Yes	Yes	No	Amoxicillin	Left over antibiotics from friends and family	Yes, sometimes	Yes	Not applicable	Yes	TRUE	Other ( imposed by family members)	Yes	Yes	Yes	Yes	Agree	Agree	Agree	Agree	Agree	Agree	Yes	Yes	Yes	Yes	Yes
38	Male	19	Yes	Yes	Yes	Yes	Yes	Yes	Amoxicillin	Commonly pharmacy counter	Yes, sometimes	Sometimes	No	Yes	FASLE	Other (illness was severe)	Yes	No	Yes	Yes	Agree	Agree	Disagree	Agree	Agree	Agree	No	No	Yes	No	No
39	Male	19	No	Yes	Yes	No	No	No	Amoxicillin	Commonly pharmacy counter	Yes, always	No	No	Yes	TRUE	Cost saving	Yes	Yes	Yes	Yes	Agree	Agree	Agree	Agree	Agree	Disagree	No	No	Yes	Yes	Yes
40	Male	20	No	Yes	No	Yes	Yes	No	Amoxicillin	Commonly pharmacy counter	Yes, sometimes	Sometimes	No	No	FASLE	Cost saving	Yes	Yes	No	No	Disagree	Disagree	Disagree	Disagree	Agree	Agree	Yes	Yes	Yes	Yes	Yes
41	Male	18	No	No	Yes	Yes	Yes	Yes	Amoxicillin	Commonly pharmacy counter	Yes, sometimes	No	No	Yes	TRUE	Other (to relieve pain faster than spending time to go to hospital	Yes	Yes	Yes	Yes	Agree	Disagree	Agree	Agree	Agree	Agree	No	Yes	Yes	Yes	Yes
42	Male	19	No	Yes	Yes	Yes	Yes	Yes	metronidazole	Commonly pharmacy counter	Yes, always	Yes	Yes	Yes	FASLE	Cost saving	Yes	No	Yes	Yes	Agree	Agree	Disagree	Disagree	Disagree	Agree	Yes	Yes	Yes	Yes	No
43	Female	19	No	Yes	Yes	Yes	No	Yes	Amoxicillin	Commonly pharmacy counter	Yes, sometimes	Yes	No	Yes	FASLE	It is convenient	Yes	No	Yes	No	Disagree	Disagree	Disagree	Disagree	Agree	Disagree	Yes	Yes	No	No	No
44	Female	19	No	No	Yes	No	No	No	Other (piroxicam)	Commonly pharmacy counter	Yes, sometimes	Yes	No	Yes	FASLE	Other (prescribed drugs weren't taking the pain away	Yes	No	No	No	Agree	Disagree	Disagree	Disagree	Agree	Disagree	Yes	Yes	Yes	No	No
45	Female	18	No	Yes	Yes	No	No	Yes	Amoxicillin	Commonly pharmacy counter	Yes, sometimes	Yes	No	Yes	FASLE	It is convenient	Yes	No response	No	No	Agree	Disagree	Disagree	Disagree	Agree	Disagree	Yes	Yes	Yes	No	No
46	Male	19	No	Yes	Yes	Yes	Yes	Yes	Amoxicillin	Commonly pharmacy counter	Yes, sometimes	Sometimes	No	Yes	TRUE	Cost saving	Yes	No	Yes	Yes	Agree	Agree	Agree	Disagree	Agree	Agree	Yes	Yes	Yes	Yes	No
47	Female	19	No	Yes	Yes	No	No	No	None	None	Yes, sometimes	Yes	Yes		TRUE		Yes	No	Yes	Yes	Agree	Agree	Agree	Agree	Agree	Agree	No	Yes	No	Yes	No
48	Female	19	No	No	Yes	No	No	No	None	Left over antibiotics from friends and family	Yes, sometimes	Yes	No	Yes	TRUE	It is convenient	Yes	No	Yes	Yes	Agree	Agree	Agree	Agree	Agree	Agree	Yes	Yes	Yes	Yes	No
49	Female	17	No	Yes	Yes	Yes	Yes	Yes	Ciprofloxacin	Commonly pharmacy counter	Yes, always	Yes	Yes	No	FASLE	It is convenient	Yes	No	No	No	Agree	Agree	Agree	Disagree	Agree	Agree	No	No	No	Yes	No
50	Female	18	No	No	Yes	Yes	No	No	Amoxicillin	Commonly pharmacy counter	Yes, sometimes	Yes	No	Yes	TRUE	It is convenient	Yes	No	Yes	Yes	Agree	Agree	Disagree		Agree	Agree	No	Yes	No	Yes	No
51	Female	18	No	No	Yes	Yes	Yes	No	Amoxicillin	Commonly pharmacy counter	Yes, always	Yes	No	Yes	TRUE	Cost saving	Yes	No	No	Yes	Disagree	Agree	Agree	Agree	Agree	Agree	No	Yes	No	Yes	No
52	Female	18	No		Yes	Yes	Yes	Yes	Amoxicillin	Commonly pharmacy counter	Yes, sometimes	Yes	No	Yes	TRUE	It is convenient	Yes	Yes	Yes	Yes	Agree	Disagree	Disagree	Disagree	Agree	Agree	Yes	Yes	Yes	Yes	Yes
53	Female	19	No	No	Yes	Yes	Yes	Yes	Amoxicillin	Commonly pharmacy counter	Yes, sometimes	Yes	Yes	No	TRUE	Cost saving	Yes	Yes	Yes	Yes	Disagree	Agree	Disagree	Agree	Agree	Agree	No	Yes	Yes	Yes	Yes
54	Female	19	No	Yes	Yes	Yes	Yes	Yes	Amoxicillin	Commonly pharmacy counter	Yes, always	Yes	No	Yes	TRUE	Cost saving	Yes	Yes	Yes	No	Agree	Disagree	Disagree	Disagree	Agree	Agree	No	Yes		Yes	No
55	Female	20	No	Yes	Yes	Yes	Yes	Yes	Amoxicillin, Metronidazole	Commonly pharmacy counter	Yes, sometimes	Yes		Yes	FASLE	It is convenient	Yes	No	Yes	No	Agree	Agree	Agree	Disagree	Agree	Agree	No	No	No	Yes	No
56	Female	21	No	Yes	Yes	No	Yes	No	Amoxicillin	Commonly pharmacy counter	Yes, sometimes	No	No	No	FASLE	Cost saving	Yes	Yes	Yes	Yes	Agree	Agree	Agree	Disagree	Agree	Agree	No	No	Yes	Yes	Yes
57	Female	18	No		Yes	Yes	Yes	No	Amoxicillin	Commonly pharmacy counter	Yes, sometimes	Sometimes	No	Yes	FASLE	It is convenient	No response	No response	Yes		Agree		Disagree	Disagree		Disagree	Yes	Yes	Yes	No	Yes
58	Female	18	No	No	Yes	Yes	Yes	Yes	metronidazole	Left over antibiotics from friends and family	Yes, sometimes	No	No	Yes	FASLE	Cost saving	Yes	Yes	No	Yes	Agree	Agree	Agree	Disagree	Agree	Agree	Yes	Yes	Yes	Yes	Yes
59	Female	20	No	Yes	Yes	Yes	Yes	Yes	Amoxicillin	Commonly pharmacy counter	Yes, sometimes	Sometimes	Yes	Yes	FASLE	It is convenient	Yes	Yes	Yes	Yes	Agree	Disagree	Agree	Disagree	Agree	Agree	Yes	Yes	Yes	Yes	Yes
60	Female	18	No	Yes	Yes	Yes	Yes	No	Amoxicillin	Commonly pharmacy counter	Yes, always	Yes	Yes	Yes	TRUE		Yes	Yes	Yes	Yes	Agree	Agree	Agree	Disagree	Agree	Agree	Yes	Yes	Yes	Yes	Yes
61	Male	24	No	No	No	Yes	No	No	Amoxicillin	Commonly pharmacy counter	Yes, always	Yes	No	No	TRUE	Cost saving	No	No	Yes	Yes	Agree	Agree	Agree	Agree	Agree	Agree	No	No	Yes	No	No
62	Female	19	No	Yes	Yes	Yes	Yes	Yes	Amoxicillin	Commonly pharmacy counter	Yes, sometimes	Sometimes	No	Yes		It is convenient	No	No	No	No	Agree	Disagree		Agree	Agree	Agree	Yes	Yes	No	Yes	Yes
63	Female	20	No	Yes	Yes	Yes	Yes	Yes	other	Commonly pharmacy counter	Yes, sometimes	Yes	No	Yes	TRUE	It is convenient	Yes	No response	No	No	Agree	Agree	Agree	Disagree	Agree	Agree	Yes	Yes	Yes	Yes	Yes
64	Female	22	Yes	Yes	Yes	No	Yes	No	Amoxicillin	Left over antibiotics from previous prescriptions	Yes, sometimes	Sometimes	Not applicable	Yes	TRUE	It is convenient	Yes	Yes	No	No	Agree	Agree	Agree	Disagree	Agree	Agree	Yes	No	Yes	Yes	Yes
65	Male	18	No	Yes	Yes	No	No	No	Amoxicillin	None	Yes, sometimes	Sometimes	No	Yes	TRUE	It is convenient	Yes	Yes	No	Yes	Agree	Agree	Agree	Disagree	Agree	Agree	Yes	Yes	Yes	Yes	Yes
66	Female	18	No	Yes	Yes	Yes	No	No	Amoxicillin	Commonly pharmacy counter	Yes, always	Sometimes	No	Yes	TRUE	It is convenient	Yes	No	Yes	Yes	Agree	Agree	Agree	Agree	Agree	Agree	No	Yes	No	Yes	No
67	Female	18	No	Yes	Yes	Yes	No	Yes	Amoxicillin	Commonly pharmacy counter	Yes, always	Yes	No	Yes	TRUE	It is convenient	Yes	No	Yes	Yes	Agree	Agree	Agree	Agree	Agree	Agree	Yes	Yes	No	No	No
68	Female	19	No	Yes	Yes	Yes	Yes	Yes	Amoxicillin	Commonly pharmacy counter	Yes, sometimes	Yes	No	No	TRUE	It is convenient	Yes	No		Yes	Agree	Agree	Agree	Disagree	Agree	Agree	No	Yes	Yes	Yes	No
69	Female	19	No	Yes	Yes	Yes	Yes	No	Ciprofloxacin	Commonly pharmacy counter	Yes, always	Yes	No	Yes	TRUE	It is convenient	Yes	No	No	No	Disagree	Disagree	Agree	Agree	Agree	Agree	No	No	No	No	No
70	Female	19	No	Yes	Yes	Yes	Yes	Yes	Amoxicillin, Metronidazole	Commonly pharmacy counter	Yes, always	No	Yes	Yes	TRUE	Other (emergency intervention	Yes	Yes	No	Yes	Agree	Disagree	Agree	Disagree	Agree	Agree	No	No	No	No	No
71	Male	22	No	No	Yes	Yes	Yes	Yes	Amoxicillin	Commonly pharmacy counter	Yes, sometimes	Sometimes	No	Yes	FASLE	Cost saving	Yes	No	No	No	Agree	Disagree	Agree	Disagree	Agree	Agree	Yes	Yes	Yes	Yes	Yes
72	Female	19	No	No	Yes	Yes	Yes	No	other (penicillin)	Commonly pharmacy counter	Yes, always	Sometimes	Not applicable	Yes	TRUE	It is convenient	Yes	Yes	Yes	No	Agree	Disagree	Disagree	Agree	Agree	Agree	No	No	No	No	No
73	Female	19	No	Yes	Yes	Yes	Yes	No	Amoxicillin	Commonly pharmacy counter	Yes, always	Sometimes	Not applicable		TRUE	Cost saving	Yes	No	Yes	No	Agree	Disagree	Agree	Agree	Agree	Agree	Yes	Yes	No	No	No
74	Female	20	No	No	Yes	Yes	Yes	Yes	Other (Frucosacelin)	Commonly pharmacy counter	Yes, sometimes	Yes	No	Yes	TRUE	Other (recommended by a trusted adult)	Yes	No	No	Yes	Agree	Agree	Agree	Agree	Agree	Agree	No	No	No	Yes	No
75	Female	18	No	No	Yes	Yes	Yes	Yes	Amoxicillin	Commonly pharmacy counter	Yes, always	Yes	Yes	Yes	TRUE	It is convenient	Yes	Yes	Yes	No	Agree	Agree	Agree	Agree	Agree	Agree	No	No	No	No	No
76	Female	19	No	Yes	Yes	Yes	No	No	Erythromycin	Commonly pharmacy counter	Yes,always	Sometimes	Yes	Yes	TRUE	It is convenient	Yes	Yes	Yes	Yes	Disagree	Agree	Disagree	Disagree	Agree	Agree	No	No	Yes	No	Yes
77	Female	18	No	Yes	Yes	Yes	Yes	No	Erythromycin	Commonly pharmacy counter	Yes, always	Yes	No	Yes	TRUE	Cost saving	Yes	Yes	Yes	Yes	Disagree	Disagree	Agree	Disagree	Agree	Agree	Yes	Yes	Yes	Yes	No
78	Male	19	No	No	Yes	No	No	No	Amoxicillin	Commonly pharmacy counter	Yes, always	Yes	No	Yes	FASLE	Cost saving	Yes	No	Yes	Yes	Agree	Agree	Disagree	Agree	Agree	Agree	Yes	Yes	Yes	Yes	Yes
79	Male	19	No	Yes	Yes	Yes	Yes	Yes	Amoxicillin, other (citirizen)	Commonly pharmacy counter, Left over antibiotics from previous prescriptions)	Yes, always	Yes	No	No	TRUE	Other (based on previous prescriptions)	Yes	No	Yes	Yes	Agree	Agree	Disagree	Agree	Agree	Agree	Yes	No	No	Yes	No
80	Male	19	No	Yes	No	No	No	Yes	Amoxicillin	Commonly pharmacy counter	Yes, always	Yes	No	Yes	TRUE	Cost saving	Yes	Yes	Yes	Yes	Agree	Agree	Agree	Disagree	Agree	Agree	Yes	Yes	Yes	Yes	Yes
81	Female	18	No	Yes	No	Yes	Yes	Yes	Amoxacillin	Commonly pharmacy counter	Never	Sometimes	No	No	TRUE	It is convenient	Yes	No response	No	Yes	Agree	Agree	Agree	Agree	Agree	Agree	No	Yes	No	Yes	Yes
82	Female	20	No	Yes	Yes	Yes	Yes	Yes	Amoxicillin	Commonly pharmacy counter	Yes, always		No	Yes	TRUE	It is convenient	No response	No	No	No	Agree	Disagree	Agree	Agree	Agree	Agree	Yes	Yes	Yes	Yes	Yes
83	Female	18	No	Yes	Yes	Yes	Yes	Yes	Amoxicillin, Metronidazole	Commonly pharmacy counter, Left over antibiotics from previous prescriptions)	Yes, sometimes	Yes	No	Yes	TRUE	it is convenient, Other (the only one available)	Yes	No	Yes	Yes	Disagree	Disagree	Disagree	Disagree	Agree	Agree	No	Yes	Yes	No	Yes
84	Female	18			Yes	No	Yes	Yes	Amoxicillin	Commonly pharmacy counter	Yes, sometimes	Sometimes	No	Yes	FASLE	It is convenient	No	No	Yes	No	Agree	Disagree	Agree	Disagree	Agree	Agree	Yes	No	Yes	Yes	No
85	Female	20	No	Yes	Yes	Yes	Yes	Yes		Commonly pharmacy counter	Yes,always	Yes	No	No	TRUE	It is convenient	Yes	Yes	Yes	Yes	Agree	Agree	Agree	Disagree			Yes	Yes	Yes	No	Yes
86	Female	25	Yes	Yes	Yes	Yes	Yes	Yes	Amoxicillin	Commonly pharmacy counter	yes, sometimes	Yes	No	Yes	TRUE	It is convenient	Yes	No	Yes	Yes	Agree	Agree	Agree	Disagree	Agree	Agree	No	Yes	No	Yes	No
87	Male	19	No	No	Yes	Yes	Yes	No	Amoxicillin, Metronidazole	Commonly pharmacy counter	yes, sometimes	No	No	Yes	TRUE	Cost saving	No	No	No	No	Agree	Agree	Agree	Disagree	Agree	Agree	No	Yes	Yes	Yes	No
88	Female	19	Yes	Yes	Yes	Yes	Yes	Yes	Amoxicillin	Commonly pharmacy counter	Yes, always	Sometimes	No	Yes	TRUE	It is convenient	Yes	No	Yes	Yes	Agree	Agree	Agree	Disagree	Agree	Agree	No	No	No	No	No
89	Female	18	Yes	Yes	Yes	No	Yes	No		Commonly pharmacy counter	Yes, sometimes	Yes	No	No	TRUE	Other (couldn't be ask to see doctor)	Yes	No	Yes	Yes	Agree	Disagree	Agree	Disagree	Agree	Agree	Yes	Yes	Yes	Yes	Yes
90	Female	18	No	Yes	Yes	Yes	Yes	Yes	Other (paracetamol)	Commonly pharmacy counter	Yes, always	Yes	Not applicable	Yes	TRUE	It is convenient	Yes	No	Yes	Yes	Agree	Agree	Agree	Disagree	Agree	Agree	Yes	Yes	Yes	Yes	Yes
91	Female	16	No	Yes	Yes	Yes	Yes	Yes	ciprofloxacin, other (penecillin)	Commonly pharmacy counter	Yes, sometimes	Sometimes	No	Yes	TRUE	Cost saving	Yes	No	Yes	No	Agree	Agree	Agree	Agree	Agree	Agree	No	No	No	No	No
92	Male	19	Yes	No	Yes	Yes	Yes	Yes	ciprofloxacin	Commonly pharmacy counter	Yes, sometimes	Yes	Yes	Yes	TRUE	Other (closeness and time saving	Yes	No	Yes	Yes	Agree	Agree	Agree	Disagree	Agree	Agree	Yes	Yes	Yes	No	No
93	Female	18	No	Yes	Yes	Yes	Yes	No	None	none	Yes, sometimes	Yes	Yes	No	TRUE	none	Yes	No	Yes	Yes	Agree	Agree	Agree	Disagree	Agree	Agree	No	No	No	No	No
94	Female	18	No		Yes	Yes	Yes	No	Amoxicillin, Metronidazole	Commonly pharmacy counter	Yes, always	Yes	No	Yes	TRUE	It is convenient	Yes	No	No	No	Agree	Disagree	Agree	Agree	Agree	Agree	Yes	No	Yes	No	No
95	Female	18	No	Yes	Yes	Yes	Yes	Yes	Amoxicillin	Commonly pharmacy counter	Yes, always	Yes	No	Yes	TRUE	Cost saving	Yes	Yes	Yes	Yes	Agree	Agree	Disagree	Agree	Agree	Agree	Yes	Yes	Yes	No	No
96	Female	18	No	Yes	Yes	Yes	Yes	Yes	Amoxicillin, Metronidazole	Commonly pharmacy counter	Yes, always	Yes	No	Yes	TRUE	It is convenient	Yes	No	Yes	Yes	Agree	Disagree	Agree	Agree	Agree	Agree	No	No	Yes	Yes	No
97	Female	19	No	Yes	Yes	Yes	Yes	Yes	Amoxicillin, Metronidazole	Commonly pharmacy counter	Never	Sometimes	No	Yes	TRUE	It is convenient	Yes	No	Yes	Yes	Agree	Disagree	Disagree	Disagree	Agree	Agree	No	Yes	No	Yes	Yes
98	Female	18	No	Yes	Yes	Yes	Yes	No	Erythromycin	Commonly pharmacy counter	Yes, sometimes	Yes	Yes	Yes	TRUE	It is convenient	Yes	No	Yes	No	Agree	Disagree	Disagree	Agree	Agree	Agree	No	Yes	No	Yes	Yes
99	Female	19	No	No	Yes	Yes	Yes	Yes	Amoxicillin	Left over antibiotics from previous prescriptions	Yes, sometimes	Yes	No	Yes	TRUE	It is convenient	Yes	No	Yes	Yes	Agree	Agree	Agree	Agree	Agree	Disagree	No	No	No	Yes	No
100	Female	20	No	No	Yes	Yes	Yes	No	Metronidazole	Commonly pharmacy counter	Yes, sometimes	Sometimes	No	Yes	TRUE	It is convenient	Yes	No	Yes	Yes	Agree	Disagree	Agree	Disagree	Agree	Agree	Yes	No	No	Yes	Yes
101	Female	19	No	Yes	Yes	No	No	Yes	Amoxicillin	No response	Yes, always	Yes	No	Yes	FALSE	Cost saving	Yes	No	No	Yes	Agree	Agree	Disagree	Disagree	Agree	Agree	Yes	Yes	Yes	No	No
102	Male	22	No	Yes	Yes	Yes	Yes	No	Amoxicillin	Commonly pharmacy counter	Yes, sometimes	Sometimes	Yes	No	TRUE	It is convenient	Yes	Yes	No	No	Agree	Agree	Agree	Agree	Agree	Agree	No	No	Yes	No	No
103	Male	20	No	Yes	Yes	No	No	Yes	Amoxicillin	Commonly pharmacy counter	Yes, sometimes	No	No	Yes	TRUE	It is convenient	Yes	No	Yes	Yes	Agree	Disagree	Agree	Disagree	Agree	Agree	Yes	Yes	Yes	Yes	Yes
104	Male	19	No	Yes	Yes	No	No	No	Amoxicillin	Commonly pharmacy counter	Yes, sometimes	No	No	Yes	TRUE	Cost saving	Yes	No	No	Yes	Agree	Disagree	Agree	Disagree	Agree	Agree	No	Yes	Yes	No	No
105	Female	19	No	Yes	Yes	Yes	Yes	Yes	Amoxicillin	Commonly pharmacy counter	Yes, always	Yes	No	Yes	TRUE	It is convenient	Yes	No	Yes	Yes	Agree	Disagree	Disagree	Agree	Agree	Agree	No	No	No	No	No	Boils
106	Male	23	No	Yes	Yes	Yes	Yes	No	Amoxicillin	Commonly pharmacy counter	Yes, always	Yes	No	No	TRUE	Cost saving	Yes	No	Yes	No	Agree	Disagree	Disagree	Disagree	Agree	Agree	No	Yes	No	Yes	Yes
107	Female	19	No	Yes	Yes	Yes	Yes	No	Amoxicillin	Left over antibiotics from previous prescriptions	Yes, always	Yes	No	Yes	FALSE	It is convenient	Yes	Yes	No	Yes	Agree	Agree	Agree	Disagree	Agree	Agree	No	No	Yes	No	No
108	Female	19	No	No	Yes	No	No	No	Metronidazole	Left over antibiotics from friends and family	Never	No	No	No	FALSE	Cost saving	No response	No response	No response	No response	No response	No response	No response	No response	No response	No response	No response	No response	No response	No response	No response
109	Female	18	No	No	Yes	No	No	no	none	Commonly pharmacy counter	Not Applicable	Not Applicable	Not Applicable	No	TRUE	No response	Yes	Yes	Yes	Yes	Agree	Agree	Agree	Agree	Agree	Agree	No	No	No	No	No
110	Male	23	No	No	Yes	Yes	Yes	No	Other (Amoskilav)	Commonly pharmacy counter	Yes, always	No	No	Yes	No response	It is convenient	Yes	No	No	No	Agree	Agree	Agree	Agree	Agree	Agree	No	Yes	No	No	No
111	Male	21	No	Yes	Yes	No	No	No	Ciprofloxacin	Commonly pharmacy counter	Yes, always	Yes	No	Yes	TRUE	Cost saving	Yes	No	Yes	Yes	Agree	Agree	Agree	Agree	Agree	Agree	Yes	Yes	Yes	Yes	Yes
112	Male	19	No	Yes	Yes	Yes	Yes	No	No response	Commonly pharmacy counter	Yes, sometimes	Yes	Yes	Yes	FALSE	Cost saving	Yes	Yes	Yes	No	Agree	Agree	Agree	Agree	Agree	Agree	No	No	No	Yes	Yes
113	Male	19	No	Yes	Yes	Yes	Yes	No	Amoxicillin	Commonly pharmacy counter	Yes, always	Yes	No	Yes	TRUE	It is convenient	Yes	No response	No	Yes	Disagree	Agree	Agree	Agree	Agree	Agree	No	No	No	Yes	Yes
114	Female	19	No	Yes	Yes	Yes	No	Yes	Amoxicillin	Commonly pharmacy counter	Yes, sometimes	No	No	Yes	TRUE	It is convenient	Yes	Yes	Yes	Yes	Agree	Agree	Agree	Agree	Agree	Agree	Yes	Yes	Yes	Yes	Yes
115	Female	19	No	No	Yes	Yes	Yes	Yes	Amoxicillin, Erythromycin, Ciprofloxacin	Commonly pharmacy counter	Yes, always	Yes	No	No	TRUE	Other (NHIA card expired)	Yes	No	Yes	Yes	Agree	Agree	Agree	Agree	Agree	Agree	Yes	Yes	Yes	No	No
116	Female	19	No	Yes	Yes	Yes	Yes	Yes	Amoxicillin, metronidazole	No response	Yes, always	Yes	No	Yes	TRUE	It is convenient	Yes	No	Yes	Yes	Agree	Agree	Agree	Agree	Agree	Agree	No	No	No	Yes	No
117	Female	18	No	Yes	Yes	No	No	No response	Metronidazole	Commonly pharmacy counter	Yes, sometimes	Sometimes	No	Yes	TRUE	It is convenient	Yes	No	Yes	Yes	Agree	Agree	Agree	Agree	Agree	Agree	Yes	Yes	No	No	Yes
118	Male	18	No	No	Yes	Yes	Yes	No	Amoxicillin, Penicillin	Commonly pharmacy counter	Yes, always	Yes	No	Yes	FALSE	Cost saving	Yes	No	Yes	No	Agree	Agree	Agree	Agree	Agree	Agree	No	Yes	No	Yes	No
119	Female	18	No	Yes	Yes	Yes	Yes	No	Amoxicillin	Commonly pharmacy counter	Yes, sometimes	Yes	No	Yes	FALSE	It is convenient	No response	No response	No response	No response	No response	No response	No response	No response	No response	No response	No response	No response	No response	No response	No response
120	Female	19	No	Yes	Yes	Yes	Yes	Yes	Amoxicillin	Commonly pharmacy counter	Yes, sometimes	Sometimes	No	Yes	TRUE	Cost saving	Yes	Yes	Yes	Yes	Agree	Agree	Disagree	Agree	Agree	Agree	Yes	Yes	Yes	Yes	Yes
121	Female	20	Yes	Yes	Yes	Yes	Yes	Yes	Amoxicillin	No response	Yes, sometimes	Yes	No	Yes	TRUE	It is convenient	No response	No response	No response	No response	No response	No response	No response	No response	No response	No response	No response	No response	No response	No response	No response
122	Female	18	No	Yes	Yes	Yes	Yes	Yes	Amoxicillin	Commonly pharmacy counter	Yes, sometimes	Sometimes	No	Yes	FALSE	It is convenient	Yes	Yes	Yes	No	Agree	Agree	Agree	Agree	Agree	Agree	No	Yes	No	Yes	No
123	Female	18	No	Yes	Yes	Yes	Yes	No	Amoxicillin, metronidazole	left over antibiotic from friends and family, commonly pharmacy counter,	Yes, always	Yes	No	Yes	TRUE	cost saving, it is convenient	Yes	Yes	Yes	Yes	Disagree	Disagree	Agree	Agree	Agree	Agree	No	Yes	Yes	No	Yes
124	Male	20	No	Yes	Yes	Yes	Yes	No	Amoxicilllin	No response	Yes, sometimes	Sometimes	No	Yes	TRUE	It is convenient	Yes	Yes	Yes	No	Agree	Agree	Agree	Agree	Agree	Agree	Yes	Yes	Yes	Yes	Yes
125	Female	19	No	Yes	Yes	Yes	Yes	Yes	Amoxicillin	Commonly pharmacy counter	Yes, sometimes	Sometimes	No	Yes	FALSE	It is convenient	No	Yes	Yes	Yes	Agree	Agree	Disagree	Agree	Agree	Agree	No	No	Yes	Yes	Yes
126	Female	19	Yes	Yes	Yes	Yes	Yes	No response	Amoxicillin	Commonly pharmacy counter	Yes, sometimes	Yes	No	Yes	TRUE	other (emergency case)	Yes	No	Yes	Yes	Agree	Agree	Agree	Agree	Agree	Agree	No	No	No	No	No
127	Female	17	Yes	Yes	Yes	Yes	Yes	No response	Metronidazole	Commonly pharmacy counter	Yes, always	Sometimes	No	Yes	TRUE	Cost saving	Yes	Yes	Yes	Yes	Disagree	Disagree	No response	No response	No response	No response	Yes	Yes	No	No	No
128	Female	18	No	No	Yes	Yes	Yes	No	Ciprofloxacin	Left over antibiotics from previous prescriptions, commonly pharmacy counter	Yes, sometimes	Sometimes	Yes	No	TRUE	Cost saving	Yes	No	Yes	Yes	Agree	Agree	Agree	Disagree	Agree	Agree	Yes	No	Yes	Yes	Yes
129	Female	18	No	Yes	Yes	Yes	Yes	No	Amoxicillin	Commonly pharmacy counter	yes, sometimes	Yes	No	Yes	TRUE	It is convenient	Yes	No	Yes	Yes	Agree	Agree	Agree	Agree	Agree	Agree	No	No	No	No	Yes
130	Male	20	No	Yes	Yes	Yes	Yes	Yes	Amoxicillin	Commonly pharmacy counter	Yes, always	Yes	Not Applicable	No	TRUE	Cost saving	Yes	No	Yes	Yes	Agree	Agree	Agree	Agree	Agree	Agree	Yes	No	No	No	Yes
131	Female	20	No	Yes	Yes	Yes	Yes	Yes	Amoxicillin	Commonly pharmacy counter	Yes, always	No	Yes	No	TRUE	It is convenient	Yes	No	Yes	Yes	Agree	Agree	Agree	Agree	Agree	Agree	No	Yes	No	Yes	No
132	Male	21	No	No	Yes	Yes	Yes	Yes	Amoxicillin	Commonly pharmacy counter	Never	Sometimes	No	Yes	TRUE	Cost saving	No	No	No	Yes	Agree	Disagree	Agree	Disagree	Agree	Agree	Yes	Yes	Yes	Yes	Yes
133	Female	19	No	Yes	Yes	Yes	Yes	Yes	Amoxicillin, metronidazole	Commonly pharmacy counter	Yes, sometimes	Sometimes	No	Yes	TRUE	It is convenient	Yes	No	Yes	Yes	Agree	Agree	Agree	Disagree	Agree	Agree	Yes	Yes	Yes	Yes	Yes
134	Male	19	No	Yes	No	Yes	No	Yes	Amoxicillin	Commonly pharmacy counter	Yes, sometimes	Yes	No	Yes	TRUE	It is convenient	Yes	No	No	No	Agree	Agree	Agree	Agree	Agree	Agree	Yes	Yes	Yes	Yes	Yes
135	Male	20	No	Yes	Yes	Yes	Yes	Yes	Amoxicillin	Commonly pharmacy counter	Yes, always	Yes	No	Yes	TRUE	Cost saving	Yes	No	Yes	Yes	Agree	Disagree	Disagree	Agree	Agree	Agree	No	Yes	No	No	No
136	Female	20	No	Yes	Yes	Yes	Yes	Yes	Amoxicillin	Commonly pharmacy counter	Yes, sometimes	Yes	No	Yes	TRUE	It is convenient	Yes	Yes	Yes	Yes	Agree	Agree	Agree	Agree	Agree	Agree	No	Yes	No	Yes	Yes
137	Male	21	No	No	Yes	Yes	No	Yes	Amoxicillin, Penicillin	Commonly pharmacy counter	Yes, sometimes	Yes	No	Yes	TRUE	It is convenient	Yes	No	Yes	Yes	Agree	Agree	Agree	Agree	Agree	Agree	No	No	No	Yes	No
138	Female	18	No	Yes	Yes	Yes	Yes	No	Amoxicillin	Commonly pharmacy counter	Yes, sometimes	No	No	No	TRUE	It is convenient	Yes	No	No	Yes	Agree	Agree	Agree	Agree	Agree	Agree	Yes	Yes	No	No	No
139	Female	19	No	Yes	Yes	Yes	Yes	Yes	Amoxicillin, ciprofloxacin	Commonly pharmacy counter	Yes, sometimes	Sometimes	No	Yes	TRUE	Cost saving	Yes	Yes	Yes	Yes	Agree	Agree	Agree	Disagree	Agree	Agree	Yes	No	Yes	Yes	Yes
140	Female	18	No	No	Yes	No	No	No	Amoxicillin	Left over antibiotics from friends and family	Yes, always	Sometimes	No	Yes	TRUE	It is convenient	Yes	No	No	No	Agree	Agree	Disagree	Agree	Agree	Agree	No	No	No	No	Yes
141	Male	20	No	Yes	Yes	No	No	No	Amoxicillin	Commonly pharmacy counter	Yes, always	Yes	No	No	FALSE	It is convenient	Yes	No	Yes	No	Agree	Agree	Disagree	Disagree	Agree	Agree	No	No	No	Yes	No
142	Male	19	No	Yes	Yes	No	No	No	Amoxicillin	Commonly pharmacy counter	Yes, always	Yes	Yes	No	FALSE	Cost saving	Yes	Yes	Yes	No	Agree	Agree	Agree	Disagree	Agree	Agree	No	No	No	Yes	no
143	Male	20	No	Yes	Yes	No	Yes	Yes	Amoxicillin	Commonly pharmacy counter	Yes, sometimes	Yes	No	Yes	FALSE	Cost saving	Yes	No	No	Yes	Agree	Agree	Disagree	Disagree	Agree	Agree	Yes	No	Yes	Yes	No
144	Male	21	No	No	Yes	No	No	Yes	Amoxicillin, flucloxacillin	Commonly pharmacy counter	Never	Sometimes	No	Yes	TRUE	other (emergency case)	Yes	no	Yes	Yes	Agree	Agree	Disagree	Disagree	Agree	Agree	no	Yes	no	Yes	Yes
145	Male	29	No	Yes	Yes	Yes	Yes	Yes	Amoxicillin	Commonly pharmacy counter	Yes, always	Yes	Not Applicable	Yes	FALSE	Not trusting doctor	Yes	no	Yes	no	Disagree	Disagree	Disagree	Disagree	Agree	Agree	Yes	no	Yes	no	no
146	Male	20	No	Yes	Yes	Yes	Yes	Yes	Metronidazole	Commonly pharmacy counter	Never	no	no	Yes	no response	It is convenient	Yes	No response	no	no	Agree	Disagree	Disagree	Agree	Agree	Disagree	Yes	no	Yes	no	no
147	Female	21	No	No	Yes	Yes	Yes	Yes	Amoxicillin, metronidazole	Commonly pharmacy counter	Yes, sometimes	Yes	No	Yes	TRUE	It is convenient	Yes	n	Yes	Yes	Agree	Agree	Agree	Agree	Agree	Agree	Yes	Yes	Yes	Yes	Yes
148	Male	21	No	No	Yes	No	Yes	No response	Amoxicillin	Commonly pharmacy counter	Not Applicable	Sometimes	no	Yes	TRUE	cost saving, it is convenient	Yes	no	no	Yes	Agree	Agree	Agree	Agree	Agree	Agree	Yes	Yes	Yes	Yes	No
149	Male	21	No	Yes	Yes	Yes	No	no	Amoxicillin	Commonly pharmacy counter	Yes, always	Yes	no	no	TRUE	other (recommended by a doctor)	Yes	No response	Yes	Yes	Agree	Agree	Agree	Agree	Agree	Agree	no	Yes	no	Yes	no
150	Male	20	Yes	Yes	Yes	Yes	Yes	Yes	Amoxicillin, metronidazole	Commonly pharmacy counter	Yes, always	Yes	no	Yes	TRUE	It is convenient	Yes	Yes	no	Yes	Agree	Agree	Agree	Agree	Agree	Agree	no	no	no	Yes	no
151	Male	20	No	No	No	Yes	no	no	Amoxicillin	Commonly pharmacy counter	Yes, sometimes	Yes	no	Yes	FALSE	It is convenient	Yes	no	Yes	no	Agree	Agree	Agree	Agree	Agree	Agree	Yes	Yes	Yes	Yes	Yes
152	Male	28	No	Yes	Yes	No	No	Yes	Amoxicillin	Commonly pharmacy counter	Yes, sometimes	Yes	No	no	FALSE	cost saving	Yes	no	no	yes	Agree	Agree	Agree	Disagree	Agree	Agree	no	Yes	no	no	Yes
153	Male	20	No	No	Yes	Yes	Yes	Yes	penicillin	Commonly pharmacy counter	Yes, sometimes	Yes	no	Yes	no response	cost saving	Yes	no	Yes	no	no response	Agree	Agree	Agree	Agree	Agree	no	Yes	no	Yes	no
154	Female	20	No	Yes	No	No	No	no response	Amoxicillin	Commonly pharmacy counter	Yes, sometimes	Yes	no	Yes	TRUE	It is convenient	Yes	Yes	no	Yes	Agree	Agree	Agree	Agree	Agree	Agree	no	no	no	no	Yes
155	Male	19	No	Yes	Yes	Yes	Yes	Yes	Ciprofloxacin	Commonly pharmacy counter	Yes, always	Yes	no	Yes	TRUE	It is convenient	Yes	no	Yes	Yes	Agree	Agree	Agree	Agree	Agree	Agree	no	no	no	no	no
156	Female	18	No	Yes	Yes	Yes	Yes	No response	Amoxicillin	Commonly pharmacy counter	Yes, always	Yes	Yes	Yes	TRUE	It is convenient	Yes	Yes	No	Yes	Disagree	Agree	Disagree	Agree	Agree	Agree	Yes	Yes	Yes	Yes	Yes
157	Female	20	No	No	no	no	no	no	Amoxicillin	Left over antibiotics from friends and family	Yes, sometimes	Sometimes	No	Yes	TRUE	cost saving	No	Yes	No	No	Disagree	Disagree	Disagree	Disagree	Agree	Agree	Yes	Yes	Yes	no	Yes
158	Female	18	No	No	No	No	Yes	no	Erythromycin	Commonly pharmacy counter	Yes, sometimes	no	no	no	TRUE	Cost saving	Yes	no	Yes	Yes	Agree	Agree	Agree	Disagree	Agree	Agree	no	Yes	no	Yes	Yes
159	Female	20	No	Yes	Yes	Yes	Yes	No response	Tro-ceftriax, ciprofloxacin	Commonly pharmacy counter	Yes, always	Yes	no	Yes	TRUE	cost saving	Yes	no	Yes	Yes	Agree	Agree	Agree	Agree	Agree	Agree	no	no	no	no	no
160	Female	20	No	No	Yes	Yes	Yes	Yes	Amoxicillin	Commonly pharmacy counter	Yes, sometimes	no	no	no	TRUE	It is convenient	Yes	no	Yes	Yes	Agree	Agree	Agree	Agree	Agree	Agree	Yes	Yes	Yes	Yes	Yes
161	Male	19	No	Yes	Yes	Yes	No	No response	none	Commonly pharmacy counter	Yes, sometimes	Yes	no	Yes	TRUE	It is convenient	Yes	no	Yes	Yes	Agree	Disagree	Agree	Agree	Agree	Disagree	no	no	Yes	no	Yes
162	Female	20	No	Yes	Yes	Yes	Yes	Yes	Amoxicillin	Commonly pharmacy counter	Yes, sometimes	Sometimes	no	Yes	TRUE	It is convenient	Yes	Yes	Yes	no	Agree	Agree	Agree	Agree	Agree	Agree	Yes	Yes	Yes	Yes	Yes
163	Female	23	No	Yes	Yes	Yes	Yes	Yes	Erythromycin	Commonly pharmacy counter	Yes, always	Yes	Yes	Yes	TRUE	cost saving and time	Yes	Yes	Yes	Yes	Agree	Agree	Agree	Agree	Agree	Agree	Yes	Yes	Yes	Yes	Yes
164	Female	18	No	No	Yes	Yes	No	Yes	Amoxicillin	Commonly pharmacy counter	Yes, sometimes	Sometimes	no	yes	TRUE	It is convenient	Yes	no	Yes	Yes	Agree	Agree	Agree	Agree	Agree	Agree	Yes	no	Yes	no	Yes
165	Female	19	No	Yes	Yes	no	no	Yes	Metronidazole	Commonly pharmacy counter	Yes, always	Sometimes	no	no	TRUE	cost saving	No	No	Yes	Yes	Agree	Disagree	Agree	Agree	Agree	Agree	no	no	no	Yes	no
166	Female	20	No	No	Yes	Yes	no	No response	No response	left over antibiotics from previous prescriptions	Yes, sometimes	Sometimes	Yes	Yes	TRUE	No response	Yes	no	Yes	Yes	Agree	Agree	Agree	Agree	Agree	Agree	no	no	no	Yes	Yes
167	Male	23	No	No	Yes	Yes	No	Yes	Amoxicillin	Commonly pharmacy counter	Yes, always	Yes	no	Yes	FALSE	cost saving	No	no	Yes	Yes	Agree	Agree	Agree	Disagree	Agree	Agree	Yes	Yes	Yes	no	no
168	Female	19	No	Yes	Yes	Yes	No	No response	Amoxicillin	Commonly pharmacy counter	Yes, sometimes	yes	no	Yes	TRUE	It is convenient	Yes	Yes	Yes	no	Agree	Disagree	Disagree	Disagree	Agree	Agree	Yes	Yes	Yes	Yes	Yes
169	Female	21	No	No	Yes	Yes	No	Yes	Amoxicillin	Commonly pharmacy counter	Yes, always	Yes	no	Yes	FALSE	It is convenient	Yes	no	Yes	Yes	Agree	Agree	Agree	Disagree	Agree	Agree	Yes	Yes	Yes	Yes	Yes
170	Male	25	No	Yes	Yes	Yes	Yes	Yes	Amoxicillin	Commonly pharmacy counter	Yes, sometimes	Sometimes	no	Yes	TRUE	cost saving	Yes	Yes	Yes	no	Agree	Disagree	Agree	Disagree	Agree	Agree	no	Yes	no	Yes	Yes
171	Female	22	No	No	Yes	Yes	Yes	Yes	Amoxicillin	Commonly pharmacy counter	Yes, always	Sometimes	Yes	Yes	FALSE	It is convenient	Yes	Yes	Yes	Yes	Agree	Agree	Agree	Agree	Agree	Agree	Yes	Yes	Yes	no	no
172	Male	20	No	Yes	Yes	Yes	Yes	Yes	Amoxicillin	Commonly pharmacy counter	Yes, always	Yes	no	Yes	TRUE	It is convenient	Yes	no	no	no	Agree	Agree	Disagree	Disagree	Agree	Agree	Yes	no	Yes	Yes	no
173	Male	20	No	Yes	Yes	No	No	no	Ciprofloxacin	Commonly pharmacy counter	Yes, always	Yes	no	no	TRUE	It is convenient	Yes	Yes	Yes	Yes	Agree	Disagree	Agree	Disagree	Agree	Agree	Yes	Yes	Yes	Yes	Yes
174	Male	19	No	No	Yes	No	No	Yes	Amoxicillin	Commonly pharmacy counter	Yes, always	Sometimes	no	Yes	TRUE	cost saving	Yes	no	Yes	Yes	Agree	Agree	Agree	Agree	Agree	Agree	no	no	Yes	no	Yes
175	Female	18	No	Yes	Yes	Yes	Yes	No	None	Commonly pharmacy counter	Yes, always	Yes	no	none	TRUE	none	Yes	no	Yes	no	Agree	Agree	Agree	Agree	Agree	Agree	no	no	no	Yes	no
176	Female	20	No	Yes	Yes	Yes	no	no	No response	Commonly pharmacy counter	Yes, sometimes	Yes	Yes	no response	no response	No response	Yes	no response	Yes	no response	no response	No response	No response	No response	Agree	Agree	No response	No response	No response	No response	No response
177	Female	19	No	No	Yes	Yes	Yes	Yes	Amoxicillin	Commonly pharmacy counter	Yes, always	Yes	Not Applicable	Yes	FALSE	It is convenient	no	no	No response	no response	Agree	Agree	Disagree	Disagree	Agree	No response	No response	No response	No response	No response	No response
178	Female	20	No	Yes	Yes	Yes	Yes	Yes	Amoxicillin	Commonly pharmacy counter	Yes, sometimes	Sometimes	no	yes	TRUE	It is convenient	Yes	no	Yes	Yes	Agree	No response	Agree	Disagree	Agree	Agree	No response	Yes	No response	No response	No response
179	Female	22	No	Yes	Yes	Yes	No	no	Amoxicillin	Left over antibiotics from previous prescriptions	Yes, always	Yes	no response	no response	TRUE	No response	Yes	no	Yes	Yes	Agree	Agree	Agree	Agree	Agree	Agree	no	Yes	no	Yes	no
180	Female	21	no	Yes	Yes	Yes	Yes	Yes	Amoxicillin	Commonly pharmacy counter	Yes, sometimes	Sometimes	no	Yes	FALSE	cost saving	Yes	Yes	no	Yes	Agree	Agree	Agree	Agree	Agree	Agree	no	no	no	Yes	Yes
181	Female	19	Yes	Yes	Yes	Yes	Yes	Yes	Amoxicillin, erythromycin	Commonly pharmacy counter	Yes, sometimes	Yes	sometimes	Yes	TRUE	other ( to reduce pain)	Yes	no	Yes	Yes	Agree	No response	Agree	No response	Agree	Agree	no	no	no	no	no
182	Male	20	No	Yes	Yes	No	No	No	None	Commonly pharmacy counter	Yes, sometimes	Yes	Yes	no	TRUE	cost saving	Yes	no	Yes	Yes	Agree	Disagree	Agree	Agree	Agree	Agree	Yes	Yes	Yes	Yes	Yes
183	Female	18	no	Yes	Yes	Yes	Yes	Yes	Amoxicillin, erythromycin, metronidazole	Left over antibiotics from previous prescriptions	Yes, always	Yes	no	Yes	TRUE	cost saving, it is convenient	Yes	no	Yes	Yes	Agree	Agree	Agree	Disagree	Agree	Agree	Yes	Yes	no	Yes	Yes
184	Female	20	no	no	Yes	no	no	no	none	none	Yes, always	Sometimes	Not Applicable	no	TRUE	none	Yes	no	Yes	Yes	Agree	Agree	Agree	Agree	Agree	Agree	no	Yes	Yes	Yes	Yes
185	Male	21	no	Yes	Yes	Yes	Yes	Yes	Amoxicillin	Commonly pharmacy counter	Yes, always	Sometimes	no	Yes	FALSE	other ( healthcare facility far)	Yes	Yes	Yes	Yes	Agree	Agree	Agree	Agree	Agree	Agree	Yes	Yes	no	Yes	Yes
186	Female	20	no	no	Yes	Yes	no	Yes	Amoxicillin	Commonly pharmacy counter	Yes, sometimes	Yes	no	no	TRUE	cost saving	Yes	no	Yes	Yes	Agree	Agree	Agree	Agree	Agree	Agree	Yes	Yes	no	no	no
187	Female	18	no	no	Yes	Yes	Yes	no	Amoxicillin	Commonly pharmacy counter	Yes, sometimes	no	np	Yes	TRUE	cost saving	yes	no	no	yes	Agree	Agree	Agree	Agree	Agree	Agree	Yes	Yes	Yes	Yes	Yes
188	Male	21	no	Yes	Yes	no	no	Yes	No response	left over antibiotics from previous prescriptions	Yes, always	Sometimes	no response	Yes	TRUE	It is convenient	Yes	Yes	Yes	no	Disagree	Disagree	Disagree	Disagree	Agree	Agree	no	no	no	Yes	Yes
189	Female	21	no	no	Yes	Yes	Yes	no	No response	other (medical doctor)	Yes, sometimes	Yes	Yes	no	FALSE	It is convenient	Yes	no	Yes	Yes	Agree	Agree	Agree	Agree	Agree	Agree	no	Yes	no	Yes	no
190	Male	19	no	Yes	Yes	Yes	no	No response	Erythromycin	Left over antibiotics from previous prescriptions	Yes, always	Sometimes	no	Yes	TRUE	It is convenient	Yes	Yes	Yes	no	Disagree	Agree	Disagree	Disagree	Agree	Agree	no	no	no	Yes	Yes
191	Female	19	no	Yes	Yes	Yes	Yes	no	Erythromycin	Commonly pharmacy counter	Yes, always	Yes	no	Yes	TRUE	It is convenient	Yes	no	Yes	Yes	Agree	Agree	Agree	Agree	Agree	Agree	no	no	Yes	Yes	Yes
192	Male	20	no	Yes	Yes	Yes	no	Yes	Amoxicillin	Commonly pharmacy counter	Yes, sometimes	no	no	Yes	FALSE	It is convenient	Yes	no	no	no	Agree	Agree	Agree	Disagree	Agree	Agree	no	Yes	Yes	Yes	no
193	Female	18	no	No	Yes	Yes	Yes	Yes	Metronidazole	Commonly pharmacy counter	Yes, sometimes	Yes	no	Yes	TRUE	It is convenient	Yes	no	Yes	no	Agree	Agree	Agree	Disagree	Agree	Agree	no	Yes	Yes	no	Yes
194	Female	21	no	Yes	Yes	Yes	Yes	no	other (flucoxacillin)	Commonly pharmacy counter	Yes, sometimes	Yes	no	no	TRUE	Not trusting doctor	Yes	no	Yes	Yes	Agree	Agree	Disagree	Agree	Agree	Agree	Yes	Yes	Yes	Yes	no
195	Female	18	no	Yes	Yes	Yes	Yes	no	Amoxicillin	Commonly pharmacy counter	yes, always	Yes	no	Yes	TRUE	No	Yes	no	Yes	no	Agree	Agree	Agree	Agree	Agree	Agree	no	no	no	Yes	no
196	Male	21	no	Yes	Yes	Yes	Yes	No response	none	Commonly pharmacy counter	Never	Sometimes	no	Yes	TRUE	cost saving	Yes	Yes	Yes	Yes	Agree	Disagree	Disagree	Agree	Agree	Agree	Yes	Yes	Yes	no	Yes
197	Female	18	no	Yes	Yes	Yes	Yes	No response	Amoxicillin	Commonly pharmacy counter	Yes, sometimes	Sometimes	Yes	Yes	FALSE	cost savingy	Yes	no	no	a	Agree	Agree	Agree	Agree	Agree	Agree	Yes	Yes	Yes	Yes	Yes
198	Female	17	no	Yes	Yes	Yes	Yes	no	Amoxicillin	Commonly pharmacy counter	Yes, sometimes	no	no	no	TRUE	other (time saving)	Yes	Yes	Yes	Yes	Agree	Agree	Agree	Disagree	Agree	Disagree	no	no	no	Yes	Yes
199	Female	19	no	Yes	Yes	Yes	Yes	no	Amoxicillin, metronidazole	Commonly pharmacy counter	Yes, always	no	yes	no	TRUE	It is convenient	Yes	Yes	Yes	Yes	Agree	Agree	Agree	Agree	Agree	Agree	Yes	Yes	Yes	Yes	Yes
200	Female	21	no	no	Yes	Yes	Yes	no	Amoxicillin	left over antibiotics from previous prescriptions	Yes, always	Yes	Not Applicable	Yes	TRUE	cost saving	Yes	Yes	no	Yes	Disagree	Agree	Agree	Disagree	Agree	Agree	no	no	Yes	Yes	Yes
201	Female	18	no	Yes	Yes	Yes	Yes	Yes	Amoxicillin, metronidazole	Commonly pharmacy counter	Yes, always	Yes	Not Applicable	Yes	TRUE	It is convenient	Yes	no	Yes	no	Agree	Agree	Agree	Disagree	Agree	Agree	no	Yes	no	Yes	no
202	Female	18	no	Yes	Yes	Yes	Yes	no response	Amoxicillin	Commonly pharmacy counter	Yes, always	Sometimes	no	no	TRUE	other (recommended by a health worker)	Yes	no	Yes	yes	Agree	Agree	Agree	Agree	Agree	Agree	no	Yes	no	no	no
203	Female	20	no	Yes	Yes	Yes	Yes	Yes	Amoxicillin	Commonly pharmacy counter	Never	Yes	no	Yes	no response	cost saving	No response	no response	No response	no response	no response	No response	No response	No response	No response	No response	No response	No response	No response	No response	No response
204	Female	20	no	no	Yes	Yes	Yes	Yes	none	left over antibiotic from friends and family, commonly pharmacy counter,	Yes, sometimes	Sometimes	no	Yes	TRUE	It is convenient	Yes	Yes	Yes	Yes	Agree	Agree	Agree	Agree	Agree	Agree	no	Yes	Yes	Yes	Yes
205	Female	19	no	Yes	Yes	no	no	Yes	none	Commonly pharmacy counter	Yes, sometimes	Yes	no	Yes	TRUE	It is convenient	Yes	no	Yes	Yes	Agree	Agree	Agree	Agree	Agree	Agree	Yes	Yes	Yes	no	no
206	Female	18	no	Yes	Yes	Yes	Yes	no	Amoxicillin	Commonly pharmacy counter	Yes, always	Yes	Yes	Yes	FALSE	none	Yes	Yes	no	no	Agree	Agree	Disagree	Disagree	Agree	Agree	no	no	no	Yes	Yes
207	Male	19	no	no	Yes	no	no	No response	Amoxicillin	Commonly pharmacy counter	Yes, always	Sometimes	no	Yes	TRUE	It is convenient	Yes	no	Yes	no	Agree	Agree	Agree	Agree	Agree	Agree	no	no	no	no	no
208	Male	20	no	no	Yes	Yes	Yes	Yes	Amoxicillin	Commonly pharmacy counter	Yes, always	Yes	Yes	Yes	TRUE	other (previous prescriptions by a doctor for similar sympotoms	Yes	no	Yes	Yes	Agree	Agree	Agree	Agree	Agree	Agree	Yes	no	Yes	no	no
209	Female	20	no	Yes	Yes	Yes	Yes	Yes	Metronidazole	Commonly pharmacy counter	Yes, sometimes	Sometimes	no	Yes	FALSE	cost saving	Yes	Yes	no	Yes	Disagree	Disagree	Disagree	Disagree	Agree	Agree	Yes	Yes	Yes	Yes	No response
210	Female	19	no	Yes	Yes	Yes	Yes	no	Metronidazole	left over antibiotics from previous prescriptions	Never	Sometimes	no	no	FALSE	It is convenient	Yes	no	no	Yes	Disagree	Agree	Disagree	Disagree	Agree	Agree	no	Yes	no	Yes	no
211	Female	20	no	Yes	Yes	Yes	no	no	Amoxicillin	Commonly pharmacy counter	Yes, always	Yes	Yes	Yes	FALSE	It is convenient	Yes	no	no	no	Disagree	Agree	Disagree	Disagree	Agree	Agree	no	Yes	no	Yes	no
212	Male	18	no	Yes	Yes	Yes	Yes	no	Amoxicillin	Commonly pharmacy counter	Yes, always	Sometimes	Yes	Yes	TRUE	cost saving	Yes	Yes	Yes	Yes	Agree	Agree	Agree	Agree	Agree	Agree	no	Yes	no	Yes	Yes
213	Female	18	no	no	Yes	Yes	Yes	no	No response	Commonly pharmacy counter	Yes, always	Sometimes	Yes	no response	TRUE	cost saving	Yes	Yes	Yes	Yes	Agree	Agree	Agree	Agree	Agree	Agree	no	Yes	no	Yes	Yes
214	Male	20	no	Yes	Yes	Yes	no	no	Amoxicillin	Commonly pharmacy counter	Yes, sometimes	Yes	Yes	yes	FALSE	It is convenient	Yes	no	no	no	Disagree	Agree	Disagree	Disagree	Agree	Agree	no	Yes	no	Yes	Yes
215	Male	21	no	no	Yes	no	Yes	no	Metronidazole	Commonly pharmacy counter	Yes, always	Yes	Yes	Yes	TRUE	other (emergency case)	Yes	no	Yes	Yes	Agree	Disagree	Agree	Disagree	Agree	Agree	Yes	Yes	Yes	Yes	Yes
216	Female	18	no	Yes	Yes	Yes	Yes	Yes	Amoxicillin	Commonly pharmacy counter	Yes, sometimes	no	no	no	FALSE	other (emergency case)	Yes	no	no	Yes	Agree	Agree	Agree	Agree	Agree	Agree	no	Yes	no	Yes	no
217	Female	19	no	no	Yes	Yes	Yes	Yes	Amoxicillin, ciprofloxacin	Commonly pharmacy counter	Yes, always	Yes	no	Yes	TRUE	It is convenient	Yes	Yes	Yes	Yes	Agree	Disagree	Agree	Agree	Agree	Agree	no	no	no	no	no
218	Female	18	Yes	no	Yes	Yes	Yes	Yes	Amoxicilin	left over antibiotics from previous prescription, commonly pharmacy counter	Never	no	no	Yes	TRUE	cost saving	Yes	Yes	Yes	Yes	Agree	Agree	Agree	Disagree	Agree	Agree	Yes	Yes	no	no	no
219	Female	20	no	Yes	Yes	Yes	Yes	no	Ciprofloxacin	Commonly pharmacy counter	Yes, always	Yes	no	Yes	TRUE	It is convenient	Yes	no	Yes	Yes	Agree	Agree	Agree	Disagree	Agree	Agree	no	Yes	Yes	no	no
220	Female	19	no	Yes	no	no	no	Yes	Amoxicillin	Commonly pharmacy counter	Yes, always	Sometimes	no	Yes	TRUE	It is convenient	Yes	no	no	Yes	Agree	Agree	Disagree	Agree	Agree	Agree	Yes	Yes	Yes	Yes	Yes
221	Female	19	no	Yes	Yes	no	Yes	Yes	Ciprofloxacin	Commonly pharmacy counter	Yes, sometimes	Yes	no	Yes	TRUE	It is convenient	Yes	no response	Yes	no	Agree	Agree	Agree	No response	Agree	Agree	Yes	no	Yes	Yes	no
222	Female	18	no	Yes	Yes	no	no	Yes	Amoxicillin	left over antibiotics from previous prescriptions	Yes, always	Yes	no	Yes	no response	It is convenient	Yes	no response	no	no	Agree	Agree	Agree	Disagree	Agree	Agree	no	No response	Yes	no	no
223	Female	20	no	Yes	Yes	Yes	Yes	no	No response	Commonly pharmacy counter	Yes, sometimes	Sometimes	Yes	Yes	TRUE	cost saving	Yes	no response	Yes	Yes	Agree	Disagree	Disagree	Agree	Agree	Agree	no	Yes	no	Yes	no
224	Female	18	no	Yes	Yes	Yes	Yes	No response	Amoxicillin	Commonly pharmacy counter	Yes, always	Yes	no	Yes	TRUE	It is convenient	Yes	no	Yes	Yes	Agree	Agree	No response	Agree	Agree	Agree	Yes	Yes	no	no	no
225	Female	19	no	Yes	Yes	Yes	no	No response	Amoxicillin	Commonly pharmacy counter	Yes, always	Yes	no	Yes	no response	It is convenient	Yes	no	Yes	Yes	Agree	Agree	Agree	Agree	Agree	Agree	Yes	Yes	no	Yes	no
226	Female	19	no	Yes	Yes	Yes	Yes	Yes	other (Iadisin)	Commonly pharmacy counter	Yes, always	Yes	no	Yes	TRUE	It is convenient	Yes	Yes	Yes	Yes	Agree	Agree	Agree	Agree	Agree	Agree	Yes	no	no	no	no
227	Female	19	Yes	Yes	Yes	no	no	Yes	Amoxicillin, metronidazole	Commonly pharmacy counter	Yes, sometimes	Yes	no	Yes	TRUE	It is convenient	Yes	Yes	Yes	Yes	Agree	Agree	Agree	Agree	Agree	Agree	Yes	Yes	Yes	no	no
228	Female	19	Yes	no	Yes	no	Yes	no	Amoxicillin	Commonly pharmacy counter	Yes, always	Yes	no	yes	TRUE	It is convenient	Yes	no response	Yes	Yes	Agree	Disagree	Agree	Agree	Agree	Agree	no	Yes	No response	Yes	Yes
229	Female	19	no	Yes	Yes	Yes	Yes	Yes	Amoxicillin	Commonly pharmacy counter	Yes, sometimes	Yes	no	Yes	TRUE	It is convenient	Yes	no	Yes	Yes	Agree	Agree	Agree	Agree	Agree	Agree	Yes	Yes	Yes	Yes	Yes
230	Female	19	no	Yes	Yes	Yes	no	Yes	Amoxicillin	Commonly pharmacy counter	Never	Sometimes	no	Yes	TRUE	other (prolong usage)	no	no	Yes	no	Agree	Agree	Agree	No response	Agree	Agree	Yes	Yes	no	Yes	no
231	Female	19	no	no	Yes	Yes	Yes	Yes	Metronidazole	Commonly pharmacy counter	Yes, always	Yes	no	no response	TRUE	It is convenient	Yes	no	Yes	Yes	Agree	Agree	Agree	Agree	Agree	Agree	no	no	Yes	Yes	Yes
232	Female	18	no	Yes	Yes	Yes	Yes	Yes	Amoxicillin, metronidazole	Left over antibiotics from previous prescriptions, commonly pharmacy counter	Yes, sometimes	Sometimes	no	Yes	TRUE	It is convenient	Yes	no	Yes	no	Agree	Disagree	Agree	Disagree	Agree	Agree	Yes	no	no	no	Yes
233	Female	19	no	Yes	Yes	Yes	no	no	amoxicillin	Left over antibiotics from friends and family	Never	Yes	no	no	TRUE	cost saving	Yes	no	Yes	Yes	Agree	Agree	No response	Disagree	Agree	Disagree	no	no	no	Yes	no
234	Female	19	no	Yes	Yes	Yes	Yes	Yes	Amoxicillin	Commonly pharmacy counter	Yes, always	Yes	no	Yes	FALSE	It is convenient	Yes	Yes	no	Yes	Agree	Agree	Agree	Disagree	Agree	Agree	Yes	Yes	Yes	no	no
235	Female	18	no	Yes	Yes	Yes	no	no	Metronidazole	left over antibiotics from previous prescriptions	Yes, sometimes	Yes	no	Yes	TRUE	It is convenient	Yes	no	no	Yes	Disagree	Disagree	Disagree	Disagree	Agree	Agree	no	no	no	no	no
236	Female	17	no	Yes	Yes	no	Yes	no	Amoxicillin	Left over antibiotics from friends and family	Never	Sometimes	no	Yes	FALSE	It is convenient	Yes	Yes	Yes	No	Agree	Agree	Disagree	Disagree	Agree	Agree	no	no	no	no	no
237	Female	18	no	Yes	Yes	Yes	Yes	Yes	Ciprofloxacin	Commonly pharmacy counter	Yes, sometimes	no	Yes	Yes	TRUE	other (trust her personal pharmacist)	yes	no	Yes	yes	Agree	Agree	Agree	Agree	Agree	Agree	Yes	Yes	Yes	Yes	Yes
238	Female	19	no	Yes	Yes	Yes	Yes	no	Amoxicillin	No response	Yes, sometimes	Yes	Yes	no response	no response	other (used as first aid)	Yes	no response	Yes	no	Agree	Agree	Agree	Agree	Agree	Agree	no	no	no	Yes	no
239	Male	23	no	Yes	Yes	no	no	no	Amoxicillin	Commonly pharmacy counter	Yes, sometimes	Yes	no	Yes	TRUE	It is convenient	Yes	no	no	Yes	Agree	Agree	Agree	Agree	Agree	Agree	no	Yes	Yes	Yes	Yes
240	Male	18	no	Yes	Yes	no	no	no	none	other (medical doctor)	Yes, always	Yes	no	Yes	FALSE	Not trusting doctor	Yes	no	no	no	Agree	Disagree	Disagree	Disagree	Agree	Agree	Yes	no	no	Yes	Yes
241	Male	20	Yes	Yes	Yes	Yes	Yes	Yes	Amoxicillin	Commonly pharmacy counter	Yes, always	Yes	no	Yes	TRUE	cost saving	Yes	no	Yes	Yes	Agree	Agree	Disagree	Agree	Agree	Agree	no	Yes	Yes	Yes	Yes
242	Male	20	no	Yes	Yes	Yes	no	no	No response	Commonly pharmacy counter	Yes, sometimes	Sometimes	Yes	Yes	TRUE	It is convenient	Yes	no	Yes	Yes	Agree	Agree	Agree	Agree	Agree	Agree	no	Yes	no	Yes	Yes
243	Female	20	no	no	Yes	Yes	no	no	Amoxicillin	Left over antibiotics from friends and family	Yes, sometimes	Sometimes	Yes	Yes	TRUE	cost saving	Yes	Yes	Yes	Yes	Agree	Agree	Agree	Agree	Agree	Agree	Yes	Yes	Yes	no	no
244	Male	18	no	Yes	Yes	Yes	Yes	No response	Amoxicillin	Commonly pharmacy counter	Yes, sometimes	Yes	no	no	TRUE	It is convenient	Yes	no	Yes	Yes	Agree	Agree	Agree	Agree	Agree	Agree	no	Yes	no	no	Yes
245	Male	22	no	no	Yes	Yes	Yes	Yes	Amoxicillin	Commonly pharmacy counter	Never	no	no	Yes	TRUE	It is convenient	Yes	no	Yes	Yes	Agree	Agree	Agree	Agree	Agree	Agree	no	no	no	no	no
246	Female	20	no	no	Yes	no	no	no	No response	other (medical doctor)	Not Applicable	Not Applicable	Not Applicable	no	FALSE	cost saving	Yes	Yes	Yes	no	Agree	Disagree	Disagree	Agree	Agree	Agree	no	no	no	Yes	no
247	Female	18	no	Yes	Yes	Yes	Yes	No response	No response	Commonly pharmacy counter	Yes, sometimes	Sometimes	Yes	Yes	TRUE	other (used before)	Yes	no	Yes	Yes	Agree	Disagree	Agree	Agree	Agree	Agree	Yes	Yes	no	Yes	Yes
248	Male	19	no	Yes	Yes	Yes	no	no response	Amoxicillin	left over antibiotics from previous prescriptions, commonly pharmacy counter, left over antibiotics from friends and family	Yes, always	Sometimes	no	Yes	TRUE	It is convenient	Yes	Yes	no	no	Agree	Agree	Disagree	Agree	Agree	Agree	Yes	Yes	Yes	Yes	no
249	Male	21	no	no	Yes	Yes	Yes	no	Erythromycin	Commonly pharmacy counter	Yes, sometimes	Sometimes	no	Yes	TRUE	It is convenient	Yes	no	Yes	Yes	Agree	Agree	Agree	Agree	Agree	Agree	no	Yes	no	Yes	no
250	Female	18	no	no	Yes	Yes	Yes	Yes	Amoxicillin, metronidazole	Commonly pharmacy counter	Yes, sometimes	Yes	no	Yes	TRUE	other Iused before)	Yes	no	Yes	Yes	Agree	Agree	Agree	Agree	Agree	Agree	no	Yes	no	Yes	no
251	Male	20	no	no	Yes	no	no	no response	Amoxicillin	Commonly pharmacy counter	Yes, sometimes	Yes	no	Yes	TRUE	other ( no idea)	Yes	Yes	Yes	Yes	Agree	Agree	Disagree	Disagree	Agree	Disagree	no	no	no	Yes	Yes
252	Female	19	no	Yes	Yes	Yes	Yes	Yes	Amoxicillin	Commonly pharmacy counter	Yes, always	Sometimes	no	no	TRUE	cost saving	Yes	no	Yes	Yes	Disagree	Agree	Agree	Agree	Agree	Agree	no	Yes	no	Yes	no
253	Male	21	no	Yes	Yes	Yes	Yes	no	Amoxicillin, ciprofloxacin	other ( from the hospital ward)	Yes, sometimes	Sometimes	yes	no	TRUE	It is convenient	Yes	no	Yes	Yes	Agree	Agree	Agree	Agree	Agree	Agree	no	Yes	no	Yes	Yes
254	Female	18	no	no	Yes	Yes	Yes	no	none	Commonly pharmacy counter	Yes, always	Sometimes	yes	no	FALSE	It is convenient	Yes	no	Yes	Yes	Agree	Agree	Agree	Agree	Agree	Agree	no	no	Yes	no	no
255	Female	19	no	Yes	Yes	Yes	Yes	Yes	Amoxicillin, flucloxacillin, metronidazole, ciprofloxacin	Commonly pharmacy counter	Yes, sometimes	Yes	no	Yes	TRUE	It is convenient	Yes	no	no	Yes	Agree	Agree	Agree	Agree	Agree	Agree	Yes	Yes	Yes	Yes	Yes
256	Female	21	Yes	no	Yes	Yes	Yes	Yes	Amoxicillin	Commonly pharmacy counter	Yes, sometimes	Sometimes	no response	Yes	FALSE	cost saving	Yes	no	no	Yes	Agree	Disagree	Disagree	Agree	Agree	Agree	no	Yes	no	Yes	Yes
257	Female	18	no	no	Yes	no	no	no response	No response	none	Not Applicable	Not Applicable	Not Applicable	no response	no response	No response	Yes	no	no	no response	Agree	No response	No response	No response	No response	No response	no	no	no	Yes	Yes
258	Female	18	no	no	Yes	Yes	Yes	no	Ciprofloxacin	other (from the hospital)	Yes, always	Sometimes	no	Yes	TRUE	No response	Yes	no	Yes	no	Agree	Agree	Agree	Disagree	Agree	Agree	no	Yes	no	Yes	no
259	Female	21	no	no	Yes	Yes	Yes	Yes	Amoxicillin, ciprofloxacin	Commonly pharmacy counter	Yes, always	Yes	no	no	TRUE	It is convenient	Yes	no	Yes	Yes	Agree	Agree	Agree	Agree	Agree	Agree	Yes	Yes	No response	no	no
260	Female	20	no	Yes	Yes	Yes	Yes	no	No response	Commonly pharmacy counter	Yes, always	no	no	no response	TRUE	It is convenient	Yes	Yes	no	no	Agree	Agree	Agree	Agree	Agree	Agree	no	no	no	Yes	Yes
261	Female	24	no	no	Yes	Yes	Yes	no	Amoxicillin	Commonly pharmacy counter	Yes, always	Yes	no	Yes	TRUE	other ( the only option)	Yes	no	Yes	no	Agree	No response	Agree	Agree	Agree	Agree	Yes	No response	No response	no	no
262	Female	20	no	Yes	Yes	no	Yes	no	Amoxicillin	Commonly pharmacy counter	Yes, always	Yes	No	Yes	TRUE	It is convenient	Yes	Yes	no	no	Agree	Agree	Disagree	Disagree	Agree	Agree	Yes	Yes	Yes	Yes	no
263	Female	17	no	Yes	Yes	Yes	Yes	Yes	Amoxicillin	Commonly pharmacy counter	Yes, sometimes	Sometimes	yes	Yes	TRUE	cost saving	Yes	Yes	Yes	Yes	Agree	Agree	Agree	Disagree	Agree	Agree	Yes	no	no	no	no
264	Female	20	no	Yes	Yes	Yes	Yes	no	Amoxicillin	Commonly pharmacy counter	Yes, always	Yes	no	no	TRUE	It is convenient	Yes	no	Yes	Yes	Agree	Agree	Agree	Disagree	Agree	Agree	no	no	no	Yes	Yes
265
266
267
268
269
270
271
272
273
274
275
276
277
278
279
280
281
282
283
284
285
286
287
288
289
290
291
292
293
294
295
296
297
298
299
300
		1.87567
		19.456
